# Supplementary material for: Biocatalytic reductive amination with CRISPR-Cas9 engineered yeast
Source: Sci Rep. 2025 May 15;15:16972. doi: 10.1038/s41598-025-01182-0 (PMC12081890; doi:10.1038/s41598-025-01182-0)
Supplement: Supplementary file 2 — Supplementary Material 2 [file 41598_2025_1182_MOESM2_ESM.xlsx]

## Sheet: Table S1
Table S1. All characterized strains
Stock	Origin	Reference	Genotype
TMBAH1	cen.pk113-7D		wt
TMBAH2	TMB4131	Knudsen	leu2::LEU2 trp1::TRP1 his3::HIS3 ura3::YIplac211_URA3
TMBAH3	TMB4375	Weber et al 2017	leu2::LEU2 trp1::TRP1 his3::HIS3 *ura3::YIplac211_URA3_CV‐ATA (6x)
TMBAH13	TMBAH1	This study	X‐3Δ::RPL22p‐mEGFP‐CYC1t
TMBAH19	TMBAH2	This study	leu2::LEU2 trp1::TRP1 his3::HIS3 ura3::YIplac211_URA3 X‐3Δ::RPL22p‐mEGFP‐CYC1t
TMBAH25	TMBAH3	This study	leu2::LEU2 trp1::TRP1 his3::HIS3 *ura3::YIplac211_URA3_CV‐ATA (6x) X‐3Δ::RPL22p‐mEGFP‐CYC1t
TMBAH57	TMBAH13	This study	X‐3Δ::RPL22p‐mEGFP‐CYC1t ALT1Δ::NatMX
TMBAH58	TMBAH19	This study	leu2::LEU2 trp1::TRP1 his3::HIS3 ura3::YIplac211_URA3 X‐3Δ::RPL22p‐mEGFP‐CYC1t ALT1Δ::NatMX
TMBAH59	TMBAH25	This study	leu2::LEU2 trp1::TRP1 his3::HIS3 *ura3::YIplac211_URA3_CV‐ATA (6x) X‐3Δ::RPL22p‐mEGFP‐CYC1t ALT1Δ::NatMX
TMBAH60	TMBAH57	This study	X‐3Δ::RPL22p‐mEGFP‐CYC1t ALT1Δ::cvATA
TMBAH61	TMBAH58	This study	leu2::LEU2 trp1::TRP1 his3::HIS3 ura3::YIplac211_URA3 X‐3Δ::RPL22p‐mEGFP‐CYC1t ALT1Δ::cvATA
TMBAH62	TMBAH59	This study	leu2::LEU2 trp1::TRP1 his3::HIS3 *ura3::YIplac211_URA3_CV‐ATA (6x) X‐3Δ::RPL22p‐mEGFP‐CYC1t ALT1Δ::cvATA
*ura3::Ylplac211_URA3_CVATA (6 copies of the Ylplac211 plasmid ATA inserted at the ura3 locus

## Sheet: Table S2
Table S2. Screening of amine donors
			1M Amine donor						500mM Amine donor						250mM Amine donor
Yeast			BA mM		MPPA mM		OH mM		BA mM		MPPA mM		OH mM		BA mM		MPPA mM		OH mM
strain	Amine donor	Media	Day 0	Day 6	Day 0	Day 6	Day 0	Day 6	Day 0	Day 6	Day 0	Day 6	Day 0	Day 6	Day 0	Day 6	Day 0	Day 6	Day 0	Day 6
TMB4131	Alanine	YPD	3.85262	1.27805	0	0	0	0.317091	4.26049	2.14477	0	0	0	0.135342	4.38725	2.13959	0	0	0	0.139879
TMB4375	Alanine	YPD	3.79475	1.07375	0	1.35254	0	0.266434	4.15426	1.26436	0	0.678754	0	0.193751	4.41367	1.49721	0	0.348355	0	0.188922
TMB4131	Lysine	YPD	1.71872	0.433355	0	0	0	0.281958	1.93807	0.668434	0	0	0	0.249509	nd	0.804263	0	0	0	0.123442
TMB4375	Lysine	YPD	1.91717	0.335726	0	0.172182	0	0.253945	1.75546	0.567387	0	0.303214	0	0.238061	2.44503	0.303129	0	0.177635	0	0.460711
TMB4131	Glycine	YPD	3.84317	1.11967	0	0	0	0.168428	2.24166	1.02732	0	0	0	0.268861	2.39693	0.970742	0	0	0	0.179472
TMB4375	Glycine	YPD	3.72311	0.891454	0	0.499844	0	0.152304	2.40598	1.05229	0	0.203785	0	0.158679	2.75017	1.21434	0	0.139314	0	0.202332
TMB4131	Proline	YPD	3.11392	1.76602	0	0	0	0.197452	3.45653	1.71043	0	0	0	0.309593	3.5162	1.78833	0	0	0	0.237524
TMB4375	Proline	YPD	3.35432	1.24809	0	0.361336	0	0.206031	3.408	1.62382	0	0.329609	0	0.188566	3.60888	1.71263	0	0.30733	0	0.148376
TMB4131	Arginine	YPD	3.16357	1.45911	0	0	0	0	3.33495	1.49451	0	0	0	0.0660947	3.61569	0.747664	0	0	0	0.386259
TMB4375	Arianine	YPD	2.80492	1.56093	0	0	0	0	3.15167	1.14461	0	0	0	0.0591909	3.48373	1.12212	0	0.211102	0	0.282455
TMB4131	Valine	YPD							4.05182	2.15793	0	0	0	0.121124	4.36044	1.58539	0	0	0	0.0234282
TMB4375	Valine	YPD							4.14199	1.85668	0	0.185182	0	0.0926295	4.27016	1.73841	0	0.180224	0	0.0315688
TMB4131	Threonine	YPD							4.1096	1.34417	0	0	0	0.168261	4.3906	2.14166	0	0	0	0.147359
TMB4375	Threonine	YPD							4.14786	2.00683	0	0.180224	0	0.241411	4.70573	1.99832	0	0.168871	0	0.0320805
TMB4131	Methionine	YPD													4.10534	1.69895	0	0	0	0.107487
TMB4375	Methionine	YPD													4.0593	2.07597	0	0.396247	0	0.211259
TMB4131	Serine	YPD													4.54591	2.02523	0	0	0	0.419478
TMB4375	Serine	YPD													4.66912	1.80355	0	0.192435	0	0.463127
TMB4131	Histidine	YPD													4.21001	1.36804	0	0	0	0.16353
TMB4375	Histidine	YPD													4.18353	1.80489	0	0.295012	0	0.339155

## Sheet: Table S3
Table S3. MPPA titer, rate and yield parameters of characterized strains
Strain	Genotype	T - g/l	R - mg/g/h	Y - g/g
TMBAH19-A	0x	0	0	0
TMBAH19-B	0x	0	0	0
TMBAH58	0x (Alt1Δ::NatMX)	0	0	0
TMBAH61-A	1x (Alt1Δ::ATA)	0	0	0
TMBAH61-B	1x (Alt1Δ::ATA)	0	0	0
TMBAH60-A	1x (Alt1Δ::ATA) 113-7D	0.0399347	0.542945	0.238762
TMBAH25-A	6x	nd	1.21977	0.204794
TMBAH25-B	6x	0.095948	1.59666	0.305449
TMBAH59	6x (Alt1Δ::NatMX)	0.136715	nd	0.432487
TMBAH62-A	7x (Alt1Δ::ATA)	0.118584	1.05259	0.508316
TMBAH62-B	7x (Alt1Δ::ATA)	0.0942579	0.966284	0.704005

## Sheet: Table S4
Table S4. Statistical test summary
Mann–Whitney U test:
Group II	Group I & III	Growth phase	P value	test statistic	DF
Biomass yield	Biomass yield	Glucose	0.01212	24	-
Pyruvate pre	Pyruvate pre	Glucose	0.3539	7	-
Pyruvate end	Pyruvate end	ethanol	0.01382	0	-
Glycerol yield	Glycerol yield	Glucose	0.01212	0	-
% Live Singlets	% Live Singlets	Glucose	0.497	16	-
% Live Singlets GFPplus	% Live Singlets GFPplus	Glucose	0.3758	17	-
% Live Singlets GFPminus	% Live Singlets GFPminus	Glucose	0.02424	1	-
% Live Singlets	% Live Singlets	Ethanol	0.497	8	-
% Live Singlets GFPplus	% Live Singlets GFPplus	Ethanol	0.497	8	-
avg GFP Live Singlets	avg GFP Live Singlets	Glucose	0.04848	22	-
avg GFP Live Singlets GFPplus	avg GFP Live Singlets GFPplus	Glucose	0.1333	20	-
avg GFP Live Singlets	avg GFP Live Singlets	Ethanol	0.01212	24	-
avg GFP Live Singlets GFPplus	avg GFP Live Singlets GFPplus	Ethanol	0.01212	24	-

## Sheet: Table S5
Table S5. Synthethized DNA oligos
Construct	Primer	AH stock	Sequence
gRNA Duplex plasmid	gRNA cloning site		GTGTCGAAAACGAGCTGCGGCCTGCGATCGCTGGTCTTTGAAAAGATAATGTATGATTATGCTTTCACTCATATTTATACAGAAACTTGATGTTTTCTTTCGAGTATATACAAGGTGATTACATGTACGTTTGAAGTACAACTCTAGATTTTGTAGTGCCCTCTTGGGCTAGCGGTAAAGGTGCGCATTTTTTCACACCCTACAATGTTCTGTTCAAAAGATTTTGGTCAAACGCTGTAGAAGTGAAAGTTGGTGCGCATGTTTCGGCGTTCGAAACTTCTCCGCAGTGAAAGATAAATGATCCTAGGTGTTAGTTCTCGAGTTTTAGAGCTAGAAATAGCAAGTTAAAATAAGGCTAGTCCGTTATCAACTTGAAAAAGTGGCACCGAGTCGGTGGTG…
	Duplex gRNA universal		GCAGTGAAAGATAAATGATCGTATTCTGGGCCTCCATGTCGTTTTAGAGCTAGAAATAGCAAGTTAAAATAAGGCTAGTCCGTTATCAACTTGAAAAAGTGGCACCGAGTCGGTGGTGCTTTTTTTGTTTTTTATGTCTTCGAGTCATGTAATTAGTTATGTCACGCTTACCACTAAAGGGAACAAAAGCTGGAGCTTCTTTGAAAAGATAATGTATGATTATGCTTTCACTCATATTTATACAGAAACTTGATGTTTTCTTTCGAGTATATACAAGGTGATTACATGTACGTTTGAAGTACAACTCTAGATTTTGTAGTGCCCTCTTGGGCTAGCGGTAAAGGTGCGCATTTTTTCACACCCTACAATGTTCTGTTCAAAAGATTTTGGTCAAACGCT…
	HPH-Fw	AH108	CTGATTAGGGGCAGGGCATGTTATTCCTTTGCCCTCGG
	HPH-Rv	AH84	CACATCCGAACATAAACAACCATGGGTAAAAAGCCTGAAC
	pCfB3043-Fw	AH236	CAGGAAAGAACATGTGAGCAAA
	pCfB3043-Rv	AH237	CCGCAGCTCGTTTTCGACA
	cloningsite-Fw	AH244	GTGTCGAAAACGAGCTGC
	cloningsite-Rv	AH245	TTTGCTCACATGTTCTTTCC
	gRNA_seq-Fw	AH248	GTGAATGCTGGTCGCTATA
	gRNA_seq-Rv	AH249	TTTTTACGGTTCCTGGCCTT
	gRNA-Fw	AH71	GCAGTGAAAGATAAATGATCGTATTCTGGGCCTCCATGTCGTTTTAGAGCTAGAAATAGC
	gRNA-Rv	AH122	GCTATTTCTAGCTCTAAAACCAGTATAGCGACCAGCATTCGATCATTTATCTTTCACTGC
GFP reporter gene	5’X-3_RPL22a Fw	AH42	GCGAGCTCGCATGGAAATGTAATGTTCTAACAAA
	5’mEGFP_RPL22a Rv	AH4	GCCCTTGCTCACCATTGTTTCTTAATCTGTTG
	mEGFP Fw	AH1	ATGGTGAGCAAGGGC
	mEGFP Rv	AH2	TTACTTGTACAGCTCGTCC
	5’mEGFP_CYC1 Fw	AH5	CGAGCTGTACAAGTAATCATGTAATTAGTTATGTC
	3’X-3_CYC1 Rv	AH6	GCCTCAGCACTAGTCGCAAATTAAAGCCTTC
	X-3 ver-Fw	AH46	TATGATTTCTTGCTCTTGGC
	X-3 ver-Rv	AH47	TTCTTAGATGTGTATAGCCG
NatMX knockout	5’ALT1_NAT Fw	AH75	TTGAACGCATATAAATATATTTCCCCAGTCTTTATTTTGCTCTCTCCACGCCTGACATGGAGGCCCAGAATA
cassette	3’ALT1_NAT Rv	AH76	ATAAACTAGCTATTTAAATGTTTATTGAAGACTGTTCTGCCCCCTTTTATCCTCAGTATAGCGACCAGCAT
ATA donor DNA	5’ALT1_cvATA-Fw	AH81	TTGAACGCATATAAATATATTTCCCCAGTCTTTATTTTGCTCTCTCCACGGCGCCAGTTTATCATTATCA
	3’ALT1_cvATA-Rv	AH82	ATAAACTAGCTATTTAAATGTTTATTGAAGACTGTTCTGCCCCCTTTTATGTGGAAGAACGATTACAAC
ALT1/ATA loci	ALT1-Fw	AH85	CCCCAGTCTTTATTTTGC
verification	ALT1-Rv	AH86	GGAAGAAAGAAACGATCAC
